# Supplementary material for: Parental Values During Tracheostomy Decision-Making for Their Critically Ill Child: Interviews of Parents Who Just Made the Decision
Source: Children (Basel). 2025 Aug 25;12(9):1115. doi: 10.3390/children12091115 (PMC12468954; doi:10.3390/children12091115)
Supplement: Supplementary file 1 [file children-12-01115-s001.zip]

Archive with 1 entries (1 files):
- children-3722648-supplementary.pdf
